# Supplementary material for: The Prognostic and Predictive Utility of CDX2 in Colorectal Cancer
Source: Int J Mol Sci. 2024 Aug 8;25(16):8673. doi: 10.3390/ijms25168673 (PMC11354371; doi:10.3390/ijms25168673)
Supplement: Supplementary file 1 [file ijms-25-08673-s001.zip]

Archive with 1 entries (1 files):
- ijms-3137248-supplementary.xlsx
